# Supplementary material for: Beneficial Effects of Hordenine on a Model of Ulcerative Colitis
Source: Molecules. 2023 Mar 21;28(6):2834. doi: 10.3390/molecules28062834 (PMC10054341; doi:10.3390/molecules28062834)
Supplement: Supplementary file 1 [file molecules-28-02834-s001.zip]

Archive with 1 entries (1 files):
- molecules-2172042-supplementary.pdf
